# Supplementary material for: GRB2 Promotes Malignant Behaviors of Breast Cancer by Modulating the Global Expression and Alternative Splicing Profiles in SK‐BR‐3 Cells Through Binding mRNA
Source: Cancer Med. 2025 May 19;14(10):e70905. doi: 10.1002/cam4.70905 (PMC12086363; doi:10.1002/cam4.70905)
Supplement: Supplementary file 1 — Tables S1–S3. [file CAM4-14-e70905-s002.xlsx]

## Sheet: Table S1
Table S1. qRT-PCR primers for gene expression qualification.
Gene	Primer	Sequence (5'-3')
GAPDH	Forward	GGTCGGAGTCAACGGATTTG
	Reverse	GGAAGATGGTGATGGGATTTC
GRB2	Forward	CCCTCTCTGTCAAGTTTGGAAA
	Reverse	CTGTGGCACCTGTTCTATGTC

## Sheet: Table S2
Table S2. Results of RNA quantification
NO.	Sample	Concentration（ng/ul）	A260/A280	Volume（ul)	Total（ug)
1	SKBR-3 si-NC-1	333.48	1.972	9	3
2	SKBR-3 si-NC-2	365.8	1.957	9	3.29
3	SKBR-3 si-NC-3	409.72	1.959	9	3.69
4	SKBR-3 si-GRB2-337-1	473.24	1.952	9	4.26
5	SKBR-3 si-GRB2-337-2	342.84	1.998	9	3.09
6	SKBR-3 si-GRB2-337-3	426.08	1.985	9	3.83
7	SKBR-3 si-GRB2-420-1	385.76	1.93	9	3.47
8	SKBR-3 si-GRB2-420-2	352.08	1.857	9	3.17
9	SKBR-3 si-GRB2-420-3	346.2	1.95	9	3.12
10	SKBR-3 si-GRB2-718-1	440.92	1.966	9	3.97
11	SKBR-3 si-GRB2-718-2	205.28	1.905	9	1.85
12	SKBR-3 si-GRB2-718-3	393.68	1.957	9	3.54

## Sheet: Table S3
Table S3. BCA Protein Quantification
NO.	Concentration（mg/mL）	target protein（μg）	Internal control protein（μg）
NC-1	1.33	15	15
NC-2	1.53	15	15
NC-3	1.35	15	15
Si337-1	1.92	15	15
Si337-2	1.98	15	15
Si337-3	1.87	15	15
Si420-1	1.7	15	15
Si420-2	1.81	15	15
Si420-3	1.74	15	15
Si718-1	1.72	15	15
Si718-2	1.79	15	15
Si718-3	1.76	15	15
